# Supplementary material for: Comprehensive Receptor Repertoire and Functional Analysis of Peripheral NK Cells in Soft Tissue Sarcoma Patients
Source: Cancers (Basel). 2025 Jul 30;17(15):2508. doi: 10.3390/cancers17152508 (PMC12346150; doi:10.3390/cancers17152508)
Supplement: Supplementary file 1 [file cancers-17-02508-s001.zip]

Archive with 1 entries (1 files):
- cancers-3752621-supplementary.pdf
